# Supplementary material for: Aggressive Intravenous Hydration and a Defined Plant-Based Diet Safely and Effectively Treated Type 5 Cardiorenal Syndrome with Stage E Heart Failure-Related Cardiogenic Shock: A Case Report
Source: Reports (MDPI). 2024 Nov 8;7(4):94. doi: 10.3390/reports7040094 (PMC12199980; doi:10.3390/reports7040094)
Supplement: Supplementary file 1 [file reports-07-00094-s001.zip]

Archive with 1 entries (1 files):
- reports-3268930-supplementary.pdf
